# Supplementary material for: Predictors of High-Burden Residual Axillary Disease After Neoadjuvant Therapy in Breast Cancer
Source: Cancers (Basel). 2025 May 8;17(10):1596. doi: 10.3390/cancers17101596 (PMC12110274; doi:10.3390/cancers17101596)
Supplement: Supplementary file 1 [file cancers-17-01596-s001.zip]

Archive with 1 entries (1 files):
- predictors of ypN2 disease_dataset.xlsx
