# Supplementary material for: Predictors of High-Burden Residual Axillary Disease After Neoadjuvant Therapy in Breast Cancer
Source: Cancers (Basel). 2025 May 8;17(10):1596. doi: 10.3390/cancers17101596 (PMC12110274; doi:10.3390/cancers17101596)
Supplement: Supplementary file 1 [file cancers-17-01596-s001.zip › predictors of ypN2 disease_dataset.xlsx]

## Sheet: x calcoli
ID	Lombardia	Data di nascita	Data I intervento	Età I intervento	>52	Menopausa	LATO LESIONE	SEDE LESIONE	Mammografia	Data biopsia	Biopsia ascella	RM	Dim pre	>32	PET	Singolo 1, Multi 0	cT	cT12-34	cN	cM	ER%	PgR%	KI67%	HER2	FISH	1° FARMACO	2° FARMACO	1° FARMACO	2° FARMACO	Antraciclina	CICLI 1°	CICLI 2°	Cicli completi	Tipo I intervento	BLS	Num LS	LS sup 1	pN (sn)	Tot linfonodi	Tot linfonodi >12	Linfonodi non-sentinella metastatici	Linfonodi non-sent mtx>1	Istotipo	Histotype	ILV	Dim post	Dim post >14	ER%	PgR%
5007903	1	1935-09-14	2019-06-26	83.8384	1	1	1	Infero-interno	1	2018-11-27	0	0	21	0	0	1	2	1	1	0	98	0	°	2+	1	Antraciclina	Taxani	AC	Paclitaxel + Trastuzumab	1	4	12+12	1	1	0	°	0	°	19	1	5	1	1	1	0	19	1	95	0
5007680	1	1935-10-25	2017-09-13	81.9425	1	1	1	Supero-esterno	1	2017-04-11	0	0	25	0	1	1	2	1	1	1	0	0	40	3+	°	Antraciclina	Taxani	AC	Paclitaxel + Trastuzumab	1	4	12+12	1	2	0	°	0	°	7	0	0	0	1	1	0	8	0	0	0
205616	1	1935-11-30	2011-06-24	75.6164	1	1	0	Ignoto	0	2010-12-29	0	0	°	0	0	0	4	2	1	0	90	10	15	0/1+	°	Taxani	°	Paclitaxel	°	0	13	°	0	2	0	°	0	°	5	0	1	1	1	1	0	13	0	95	40
185339	1	1937-01-28	2013-12-20	76.9452	1	1	1	Supero-centrale	0	2013-03-20	0	0	51	1	0	1	3	2	1	0	60	0	20	0/1+	°	Antraciclina	Taxani	AC	Paclitaxel	1	4	9	0	1	0	°	0	°	31	1	1	0	1	1	1	42	1	90	90
686447	1	1937-09-09	2009-06-12	71.8055	1	1	1	Ignoto	0	2009-01-09	0	0	°	1	0	1	3	2	1	1	70	70	5	3+	°	Antraciclina	Taxani	AC	Docetaxel + Trastuzumab	1	4	3+3	0	1	0	°	0	°	10	0	10	1	0	0	0	55	1	50	10
1466684	1	1937-09-16	2012-01-25	74.4082	1	1	1	Diffuso	0	2011-04-13	0	0	°	1	0	1	4	2	1	0	95	40	10	0/1+	°	Antraciclina	Taxani	AC	Docetaxel	1	4	4	1	2	0	°	0	°	14	1	14	1	2	0	1	110	1	95	30
645672	1	1938-03-15	2009-07-21	71.4	1	1	1	Prolungamento ascellare	1	2008-12-09	1	0	10	0	1	1	1b	1	1	1	100	0	5	0/1+	°	Antraciclina	°	AC	°	1	6	°	1	1	0	°	0	°	19	1	19	1	0	0	0	11	0	95	95
1751829	1	1938-06-28	2016-02-17	77.6932	1	1	1	Regione areolare	1	2015-06-15	0	0	47	1	1	1	2	1	1	0	50	0	50	0/1+	°	Antraciclina	Taxani	EC	Paclitaxel	1	4	12	1	2	0	°	0	°	12	0	8	1	1	1	1	9	0	90	6
1549564	1	1939-01-20	2013-01-08	74.0192	1	1	0	Supero-centrale	1	2012-07-11	0	0	°	1	1	1	2	1	1	1	0	0	50	0/1+	°	°	Taxani	°	Paclitaxel	0	°	12	1	2	0	°	0	°	31	1	16	1	1	1	1	30	1	0	0
982868	0	1939-03-07	2009-09-25	70.6027	1	1	1	Infero-centrale	0	2009-04-15	0	0	71	1	0	0	4	2	1	1	90	90	10	0/1+	°	Antraciclina	°	AC	°	1	6	°	1	2	0	°	0	°	19	1	8	1	1	1	1	33	1	90	70
1375085	1	1941-02-19	2010-05-21	69.2959	1	1	1	Supero-esterno	1	2009-12-11	0	0	30	0	0	1	2	1	1	0	90	15	45	0/1+	°	Antraciclina + Taxani	°	AT	°	1	6	°	1	2	0	°	0	°	14	1	0	0	1	1	0	7	0	60	5
1790420	1	1941-05-03	2016-09-06	75.3973	1	1	1	Supero-esterno	1	2016-01-12	0	0	26	0	0	1	2	1	1	0	°	°	22	0/1+	°	Antraciclina	Taxani	AC	Paclitaxel	1	4	10	0	2	0	°	0	°	13	1	0	0	1	1	0	0	0	°	°
19790420	1	1941-05-03	2016-09-06	75.3973	1	1	1	Supero-esterno	1	2016-01-12	0	0	26	0	0	1	2	1	1	0	°	°	22	0/1+	°	Antraciclina	Taxani	AC	Paclitaxel	1	4	10	0	2	0	°	0	°	13	1	0	0	1	1	0	0	0	°	°
121790420	1	1941-05-03	2016-09-06	75.3973	1	1	1	Supero-esterno	1	2016-01-12	0	0	26	0	0	1	2	1	1	0	°	°	22	0/1+	°	Antraciclina	Taxani	AC	Paclitaxel	1	4	10	0	2	0	°	0	°	13	1	0	0	1	1	0	0	0	°	°
470416	0	1941-06-23	2006-10-27	65.389	1	1	1	Esterno-centrale	1	2006-02-15	0	0	21	0	0	1	4	2	1	1	90	70	15	0/1+	°	Antraciclina	°	AC	°	1	6	°	1	1	0	°	0	°	6	0	3	1	1	1	0	13	0	90	75
1709741	1	1941-07-10	2015-02-03	73.6192	1	1	0	Supero-centrale	1	2014-07-17	0	0	16	0	1	1	1c	1	1	0	100	100	25	2+	1	Taxani	Trastuzumab	Paclitaxel	Trastuzumab	0	12	12	1	1	0	°	0	°	16	1	0	0	0	0	0	5	0	85	85
1418747	1	1943-01-18	2010-11-15	67.8712	1	1	0	Infero-interno	1	2010-07-01	1	0	70	1	0	1	3	2	1	0	90	30	10	0/1+	°	Antraciclina	°	AC	°	1	4	°	1	2	0	°	0	°	17	1	10	1	2	0	0	65	1	90	40
5016349	1	1943-06-03	2018-02-28	74.7918	1	1	0	Supero-esterno	0	2017-05-30	0	0	°	0	1	1	2	1	1	0	0	0	15	3+	°	Antraciclina	Taxani	AC	Paclitaxel + Trastuzumab	1	4	12+12	1	2	0	°	0	°	7	0	1	0	1	1	0	0	0	°	°
1852322	1	1943-07-10	2017-05-03	73.8658	1	1	1	Infero-interno	0	2016-11-18	0	0	°	1	1	1	1c	1	1	0	0	0	80	0/1+	°	Antraciclina	Taxani	AC	Paclitaxel	1	4	8	0	1	0	°	0	°	33	1	6	1	1	1	1	15	1	0	0
5178313	1	1943-12-23	2019-10-16	75.8658	1	1	0	Supero-esterno	1	2019-07-03	0	0	45	1	1	1	2	1	1	0	0	0	25	0/1+	°	Antraciclina	°	EC	°	1	3	°	0	2	0	°	0	°	13	1	11	1	1	1	1	42	1	0	0
5057607	0	1944-01-09	2018-06-01	74.4438	1	1	0	Regione areolare	1	2018-01-16	0	0	18	0	1	0	1c	1	1	0	95	80	30	0/1+	°	Antraciclina	°	EC	°	1	4	°	1	1	1	1	0	1(sn)	7	0	4	1	1	1	0	8	0	80	70
1713724	0	1946-03-26	2015-08-18	69.4438	1	1	0	Supero-esterno	1	2015-01-09	0	0	30	0	1	1	2	1	1	0	0	0	70	0/1+	°	Antraciclina	Taxani	AC	Paclitaxel	1	4	12	1	1	1	1	0	Mi(sn)	22	1	3	1	1	1	0	0	0	°	°
1967368	0	1946-05-15	2019-05-24	73.074	1	1	0	Prolungamento ascellare	0	2018-09-13	1	0	27	0	0	1	2	1	1	0	99	80	35	0/1+	°	Antraciclina	Taxani	EC	Paclitaxel	1	4	9	0	1	0	°	0	°	12	0	3	1	1	1	0	0	0	°	°
55725	1	1946-07-22	2019-05-10	72.8493	1	1	0	Supero-esterno	1	2018-09-25	1	0	°	1	1	1	2	1	1	0	0	0	90	0/1+	°	Antraciclina	Taxani	EC	Paclitaxel	1	4	12	1	1	0	°	0	°	23	1	6	1	1	1	0	27	1	0	0
1832659	1	1947-04-03	2017-06-22	70.2685	1	1	1	Diffuso	1	2016-09-01	0	0	50	1	1	1	4	2	1	1	0	0	70	0/1+	°	Antraciclina	Taxani	AC	Paclitaxel	1	4	12	1	2	0	°	0	°	23	1	6	1	1	1	0	60	1	0	0
2006615	0	1947-05-13	2020-09-04	73.3644	1	1	0	Supero-esterno	1	°	1	1	22	0	1	1	2	1	1	0	90	80	20	2+	1	Antraciclina	Taxani	AC	Paclitaxel + Trastuzumab	1	4	12+12	1	2	1	1	0	1(sn)	11	0	0	0	1	1	0	15	1	90	70
1631358	1	1948-05-13	2014-11-06	66.5288	1	1	0	Supero-esterno	1	2013-10-18	0	0	°	0	1	1	4	2	1	1	90	20	70	0/1+	°	Antraciclina	°	AC	°	1	6	°	1	2	0	°	0	°	5	0	1	0	1	1	1	0	0	°	°
1687529	1	1948-05-26	2014-12-09	66.5836	1	1	0	Esterno-centrale	0	2014-08-15	0	1	21	0	1	0	2	1	1	0	95	5	20	2+	0	Antraciclina	°	AC	°	1	4	°	1	1	1	1	0	Mi(sn)	15	1	0	0	0	0	0	6	0	90	5
1680288	0	1949-04-21	2015-03-13	65.937	1	1	1	Regione areolare	1	2015-07-10	0	0	°	0	1	1	2	1	1	0	0	0	55	3+	°	Antraciclina	Taxani	AC	Paclitaxel + Trastuzumab	1	4	12+12	1	2	0	°	0	°	13	1	0	0	1	1	0	2	0	0	0
5093293	1	1949-07-30	2019-03-20	69.6849	1	1	1	Supero-esterno	1	2019-06-29	1	0	26	0	1	1	2	1	1	0	0	0	35	3+	°	Antraciclina	Taxani	AC	Docetaxel + Trastuzumab	1	4	4+4	1	1	0	°	0	°	35	1	1	0	1	1	0	0	0	°	°
217929	1	1949-11-29	2016-02-09	66.2411	1	1	0	Supero-esterno	1	2016-06-25	0	0	20	0	1	1	4	2	1	1	90	0	30	0/1+	°	Antraciclina	Taxani	AC	Docetaxel	1	4	4	1	2	0	°	0	°	8	0	4	1	1	1	1	64	1	90	0
5157260	1	1950-02-08	2019-12-10	69.8822	1	1	1	Supero-esterno	1	2019-05-07	0	0	30	0	1	0	2	1	1	0	40	0	20	3+	°	Antraciclina	Taxani	EC	Paclitaxel + Trastuzumab	1	4	12+12	1	2	0	°	0	°	18	1	10	1	1	1	1	56	1	40	0
5091596	1	1950-04-05	2019-03-01	68.9507	1	1	0	Supero-esterno	1	2018-07-05	1	1	30	0	1	0	2	1	1	0	30	30	20	3+	°	Antraciclina	Taxani	AC	Docetaxel + Trastuzumab	1	4	3+3	0	1	0	°	0	°	6	0	3	1	1	1	0	0	0	°	°
5060508	1	1950-12-31	2018-09-25	67.7808	1	1	0	Supero-esterno	1	2018-02-01	1	0	°	0	1	1	1c	1	1	0	5	5	15	0/1+	°	Antraciclina	Taxani	AC	Paclitaxel	1	4	11	0	1	0	°	0	°	17	1	3	1	4	0	1	10	0	0	0
5105226	1	1951-03-27	2019-04-09	68.0822	1	1	0	Supero-interno	0	2018-08-24	0	0	74	1	1	1	4	2	1	0	0	0	30	3+	°	Antraciclina	Taxani	AC	Docetaxel + Trastuzumab	1	4	4+4	1	1	0	°	0	°	22	1	0	0	1	1	0	0	0	°	°
59105226	1	1951-03-27	2019-04-09	68.0822	1	1	0	Supero-interno	0	2018-08-24	0	0	74	1	1	1	4	2	1	0	0	0	30	3+	°	Antraciclina	Taxani	AC	Docetaxel + Trastuzumab	1	4	4+4	1	1	0	°	0	°	22	1	0	0	1	1	0	0	0	°	°
521105226	1	1951-03-27	2019-04-09	68.0822	1	1	0	Supero-interno	0	2018-08-24	0	0	74	1	1	1	4	2	1	0	0	0	30	3+	°	Antraciclina	Taxani	AC	Docetaxel + Trastuzumab	1	4	4+4	1	1	0	°	0	°	22	1	0	0	1	1	0	0	0	°	°
1016749	0	1951-04-11	2009-09-29	58.5096	1	1	1	Regione areolare	1	2009-04-22	0	0	25	0	0	1	2	1	1	0	85	15	10	0/1+	°	Antraciclina + Taxani	°	AT	°	1	6	°	1	1	0	°	0	°	34	1	34	1	0	0	0	60	1	90	70
5095348	1	1951-05-22	2018-12-14	67.611	1	1	1	Esterno-centrale	1	2018-07-17	0	0	38	1	1	1	2	1	1	1	90	25	30	0/1+	°	Antraciclina	°	AC	°	1	4	°	1	1	0	°	0	°	7	0	6	1	1	1	1	26	1	90	0
1084707	0	1951-11-22	2010-03-25	58.3781	1	0	0	Esterno-centrale	1	2009-05-21	0	0	40	1	0	1	2	1	1	1	80	0	10	0/1+	°	Antraciclina	°	AC	°	1	4	°	1	1	0	°	0	°	18	1	1	0	1	1	1	21	1	90	0
1810686	1	1952-02-01	2016-11-16	64.8356	1	1	0	Supero-esterno	0	°	0	0	51	1	0	1	3	2	1	0	100	5	20	3+	°	Antraciclina	Taxani	AC	Docetaxel + Trastuzumab	1	4	4+4	1	2	0	°	0	°	25	1	15	1	1	1	1	16	1	90	5
1938785	0	1952-10-09	2018-08-30	65.9342	1	1	0	Supero-esterno	0	2018-01-27	1	0	°	0	0	1	1c	1	1	0	0	0	60	0/1+	°	Antraciclina	Taxani	EC	Paclitaxel	1	4	12	1	1	1	2	1	1(sn)	23	1	0	0	1	1	1	8	0	0	0
1570432	1	1953-01-11	2015-03-03	62.1808	1	1	1	Supero-esterno	0	2011-11-15	0	1	18	0	1	0	1c	1	1	1	90	70	5	0/1+	°	Antraciclina	°	AC	°	1	6	°	1	2	0	°	0	°	16	1	1	0	0	0	0	70	1	95	80
9523966	1	1953-02-04	2021-01-05	67.9644	1	1	1	Diffuso	1	19/08/2020	1	0	°	1	1	0	4	2	1	0	95	95	35	2+	0	Antraciclina	Taxani	AC	Docetaxel	1	4	4	1	2	1	1	0	1(sn)	18	1	6	1	1	1	1	45	1	90	90
120850	1	1953-12-25	2011-12-15	58.011	1	1	0	Supero-esterno	1	2011-05-09	0	0	30	0	0	1	2	1	1	0	10	0	30	3+	°	Antraciclina	Taxani	AC	Docetaxel + Trastuzumab	1	4	4+4	1	2	0	°	0	°	10	0	0	0	1	1	0	0	0	°	°
1920850	1	1953-12-25	2011-12-15	58.011	1	1	0	Supero-esterno	1	2011-05-09	0	0	30	0	0	1	2	1	1	0	10	0	30	3+	°	Antraciclina	Taxani	AC	Docetaxel + Trastuzumab	1	4	4+4	1	2	0	°	0	°	10	0	0	0	1	1	0	0	0	°	°
12120850	1	1953-12-25	2011-12-15	58.011	1	1	0	Supero-esterno	1	2011-05-09	0	0	30	0	0	1	2	1	1	0	10	0	30	3+	°	Antraciclina	Taxani	AC	Docetaxel + Trastuzumab	1	4	4+4	1	2	0	°	0	°	10	0	0	0	1	1	0	0	0	°	°
349991	1	1954-05-14	2011-11-04	57.5151	1	1	1	Supero-esterno	1	2011-02-25	0	0	40	1	1	0	2	1	1	0	50	50	80	3+	°	Antraciclina	Taxani	AC	Paclitaxel + Trastuzumab	1	4	12+12	1	1	0	°	0	°	16	1	0	0	1	1	0	0	0	°	°
1746264	0	1954-07-12	2016-03-02	61.6822	1	1	1	Supero-esterno	0	2016-06-19	0	0	35	1	1	1	2	1	1	0	90	1	20	0/1+	°	Antraciclina	Taxani	AC	Docetaxel	1	4	4	1	2	0	°	0	°	13	1	9	1	1	1	1	21	1	90	0
1784639	0	1954-08-06	2016-01-13	61.4795	1	1	1	Diffuso	1	2015-06-15	0	0	°	1	0	1	3	2	1	0	100	80	10	0/1+	°	Antraciclina	Taxani	EC	Docetaxel	1	3	3	0	2	0	°	0	°	31	1	3	1	1	1	0	80	1	90	30
1466155	1	1954-09-02	2011-09-19	57.0849	1	1	1	Supero-esterno	1	2011-02-15	0	0	97	1	0	1	3	2	1	0	100	0	10	0/1+	°	Antraciclina + Taxani	°	AT	°	1	6	°	1	1	0	°	0	°	24	1	1	0	2	0	1	4	0	80	0
1476145	1	1954-11-07	2012-01-03	57.1945	1	1	0	Regione areolare	1	2011-05-30	0	0	100	1	0	1	4	2	1	0	80	0	20	0/1+	°	Antraciclina	Taxani	AC	Docetaxel	1	4	4	1	2	0	°	0	°	8	0	8	1	0	0	1	15	1	90	0
1828501	1	1955-06-15	2016-09-09	61.2795	1	1	1	Supero-esterno	0	2016-02-11	0	0	°	1	0	1	3	2	1	0	98	90	38	0/1+	°	Antraciclina	Taxani	AC	Paclitaxel	1	4	12+12	1	2	0	°	0	°	15	1	5	1	1	1	0	18	1	75	30
65171	1	1955-07-30	2012-08-02	57.0493	1	1	1	Supero-esterno	0	2012-01-13	0	1	60	1	0	1	3	2	1	0	0	0	35	3+	°	Antraciclina	Trastuzumab	AC	Trastuzumab	1	4	4	1	2	0	°	0	°	19	1	0	0	1	1	0	15	1	0	0
553095	1	1955-08-13	2015-11-25	60.326	1	1	0	Supero-interno	1	2015-03-27	0	0	16	0	1	1	1c	1	1	0	0	0	30	0/1+	°	Antraciclina	Taxani	AC	Paclitaxel	1	4	12	1	1	0	°	0	°	16	1	2	1	1	1	0	15	1	0	0
11962	1	1955-12-24	2018-06-15	62.5178	1	1	1	Supero-esterno	0	2017-11-07	0	0	°	0	1	1	1c	1	1	0	0	5	30	2+	1	Antraciclina	Taxani	AC	Paclitaxel + Trastuzumab	1	4	9+9	0	1	0	°	0	°	11	0	0	0	1	1	0	0	0	°	°
1708271	0	1956-02-10	2015-09-08	59.6164	1	1	1	Regione areolare	1	2014-12-05	0	0	°	0	1	0	2	1	1	0	90	35	15	0/1+	°	Antraciclina	Taxani	AC	Paclitaxel	1	4	9	0	1	1	2	1	1(sn)	13	1	2	1	1	1	1	24	1	85	35
701647	1	1956-06-09	2009-01-26	52.6685	1	1	1	Supero-esterno	0	°	0	0	°	0	0	0	1c	1	1	0	°	°	°	0/1+	°	Antraciclina	°	FEC	°	1	6	°	1	2	0	°	0	°	21	1	1	0	1	1	0	0	0	°	°
1836921	1	1957-04-28	2018-04-03	60.9726	1	1	0	Supero-esterno	0	2017-04-21	0	0	°	0	1	0	2	1	1	1	0	0	25	3+	°	Taxani	Trastuzumab	Docetaxel	Trastuzumab + Pertuzumab	0	4	12	1	1	0	°	0	°	15	1	0	0	1	1	0	0	0	°	°
1509413	1	1957-06-17	2012-02-29	54.7397	1	1	0	Infero-esterno	1	2011-12-15	0	0	51	1	0	1	3	2	1	0	95	70	20	0/1+	°	Antraciclina + Taxani	°	AT	°	1	3	°	0	2	0	°	0	°	30	1	29	1	0	0	1	23	1	95	70
1535615	0	1957-08-14	2015-12-03	58.3425	1	1	1	Esterno-centrale	1	2015-03-03	0	1	25	0	1	0	2	1	1	1	0	0	70	2+	0	Antraciclina	Taxani	AC	Docetaxel	1	4	4	1	2	0	°	0	°	8	0	0	0	1	1	0	25	1	0	0
1288887	1	1958-02-03	2009-12-21	51.9151	0	1	0	Infero-esterno	1	2009-07-15	0	0	35	1	0	1	2	1	1	0	10	10	50	0/1+	°	Antraciclina + Taxani	°	AT	°	1	6	°	1	2	0	°	0	°	9	0	3	1	1	1	0	28	1	20	10
1486329	1	1958-03-16	2011-12-02	53.7507	1	1	1	Supero-esterno	0	2011-06-15	1	1	21	0	1	1	2	1	1	0	99	99	25	0/1+	°	Antraciclina	°	EC	°	1	5	°	1	1	0	°	0	°	23	1	13	1	1	1	0	4	0	90	50
1734098	0	1958-07-20	2016-01-07	57.5068	1	1	0	Prolungamento ascellare	1	2015-04-21	0	0	°	1	1	1	4	2	1	0	90	0	50	0/1+	°	Antraciclina	Taxani	AC	Paclitaxel	1	4	12	1	2	0	°	0	°	13	1	9	1	1	1	1	3	0	90	0
1780749	1	1958-11-05	2016-05-19	57.5753	1	1	0	Supero-esterno	0	2015-12-15	0	0	°	0	1	1	2	1	1	1	95	0	35	0/1+	°	Antraciclina	°	AC	°	1	4	°	1	1	0	°	0	°	14	1	3	1	2	0	0	22	1	90	10
1751418	1	1959-03-09	2016-01-27	56.926	1	1	1	Supero-esterno	1	2015-07-10	0	0	17	0	1	1	1c	1	1	1	0	0	40	0/1+	°	Antraciclina	°	AC	°	1	6	°	1	2	0	°	0	°	3	0	3	1	1	1	0	0	0	°	°
1934568	1	1959-11-13	2019-03-12	59.3671	1	1	0	Supero-esterno	1	2018-06-26	0	0	35	1	1	1	2	1	1	0	80	0	35	2+	1	Antraciclina	Taxani	AC	Docetaxel + Trastuzumab	1	4	4+4	1	1	1	1	0	1(sn)	13	1	0	0	1	1	0	9	0	90	0
1585523	0	1960-03-07	2013-02-14	52.9781	1	1	0	Infero-interno	1	2012-07-10	1	1	60	1	0	1	4	2	1	0	100	33	7	0/1+	°	Antraciclina + Taxani	CMF	AT	CMF	1	4	6	1	2	0	°	0	°	19	1	1	0	1	1	0	35	1	95	95
2007434	0	1960-09-09	2020-09-18	60.0658	1	1	0	Supero-esterno	1	°	1	1	36	1	1	1	2	1	1	0	1	70	70	0/1+	°	Antraciclina	Taxani	EC	Paclitaxel	1	4	12	1	2	1	1	0	1(sn)	11	0	0	0	1	1	0	4	0	0	0
5239087	1	1960-12-18	2020-12-22	60.0521	1	1	0	Supero-esterno	1	19/05/2020	1	1	50	1	1	0	2	1	1	0	90	5	35	0/1+	°	Antraciclina	Taxani	AC	Docetaxel	1	4	4	1	2	1	1	0	1(sn)	11	0	2	1	1	1	0	15	1	95	80
1724673	1	1960-12-30	2015-06-09	54.4767	1	1	0	Supero-esterno	1	2015-03-03	0	1	51	1	1	1	3	2	1	0	90	25	35	0/1+	°	Antraciclina	°	AC	°	1	3	°	0	1	0	°	0	°	10	0	10	1	1	1	1	38	1	85	5
1681693	1	1961-08-30	2015-01-07	53.3918	1	1	1	Esterno-centrale	1	2014-07-09	0	0	44	1	0	1	2	1	1	0	90	0	20	0/1+	°	Antraciclina	Taxani	AC	Docetaxel	1	4	4	1	2	0	°	0	°	27	1	7	1	1	1	0	0	0	°	°
5067780	1	1961-10-22	2018-11-15	57.1041	1	1	0	Prolungamento ascellare	1	2018-02-22	0	1	40	1	1	0	2	1	1	0	0	0	70	0/1+	°	Antraciclina	Taxani	AC	Paclitaxel	1	4	12	1	2	0	°	0	°	15	1	0	0	1	1	0	0	0	°	°
59067780	1	1961-10-22	2018-11-15	57.1041	1	1	0	Prolungamento ascellare	1	2018-02-22	0	1	40	1	1	0	2	1	1	0	0	0	70	0/1+	°	Antraciclina	Taxani	AC	Paclitaxel	1	4	12	1	2	0	°	0	°	15	1	0	0	1	1	0	0	0	°	°
521067780	1	1961-10-22	2018-11-15	57.1041	1	1	0	Prolungamento ascellare	1	2018-02-22	0	1	40	1	1	0	2	1	1	0	0	0	70	0/1+	°	Antraciclina	Taxani	AC	Paclitaxel	1	4	12	1	2	0	°	0	°	15	1	0	0	1	1	0	0	0	°	°
644194	1	1961-11-02	2009-01-16	47.2384	0	0	1	Supero-interno	0	2008-05-15	0	0	°	0	0	1	2	1	1	0	°	°	°	0/1+	°	Antraciclina + Taxani	°	AT	°	1	6	°	1	2	0	°	0	°	29	1	3	1	1	1	0	14	0	95	90
5059216	1	1961-11-06	2018-09-04	56.8658	1	1	1	Infero-esterno	1	2018-01-17	1	1	30	0	1	1	2	1	1	0	98	80	28	2+	1	Antraciclina	Taxani	AC	Docetaxel + Trastuzumab	1	4	4+4	1	1	1	1	0	1(sn)	13	1	1	0	1	1	1	22	1	90	90
5155799	1	1961-11-23	2019-11-15	58.0164	1	1	1	Esterno-centrale	1	2019-04-12	1	0	40	1	1	1	2	1	1	0	95	10	50	0/1+	°	Antraciclina	Taxani	AC	Docetaxel	1	4	4	1	1	1	1	0	1(sn)	12	0	7	1	1	1	0	14	0	80	50
1715050	1	1962-02-03	2015-08-19	53.5753	1	1	1	Supero-centrale	1	2015-01-09	1	0	°	1	1	1	2	1	1	0	75	0	20	0/1+	°	Antraciclina	Taxani	AC	Docetaxel	1	4	4	1	2	0	°	0	°	32	1	9	1	0	0	1	47	1	70	0
1605218	1	1962-02-28	2014-01-30	51.9562	0	1	1	Diffuso	1	2013-06-03	0	0	14	0	1	1	4	2	1	0	5	0	35	3+	°	Antraciclina	Taxani	AC	Paclitaxel + Trastuzumab	1	4	12+12	1	2	0	°	0	°	8	0	7	1	1	1	1	90	1	0	0
1683102	0	1962-03-01	2015-03-03	53.0411	1	0	1	Supero-esterno	1	2014-07-30	0	0	30	0	0	1	2	1	1	1	85	70	70	0/1+	°	Antraciclina	°	AC	°	1	6	°	1	2	0	°	0	°	22	1	2	1	1	1	0	18	1	85	65
122687	1	1962-03-10	2009-05-15	47.2137	0	1	1	Esterno-centrale	1	2009-04-15	0	0	30	0	0	0	4	2	1	0	0	0	85	3+	°	Antraciclina	°	AC	°	1	3	°	0	2	0	°	0	°	31	1	11	1	1	1	1	55	1	0	0
1818700	1	1962-03-13	2017-01-27	54.9151	1	1	1	Supero-esterno	0	2016-06-13	1	0	21	0	1	0	2	1	1	0	95	80	70	2+	1	Antraciclina	Taxani	AC	Docetaxel + Trastuzumab	1	4	3+3	0	1	1	1	0	1(sn)	8	0	4	1	1	1	0	8	0	90	90
458595	1	1962-04-20	2020-01-07	57.7562	1	1	1	Supero-esterno	1	2019-07-17	1	0	23	0	1	1	2	1	1	0	100	100	20	2+	1	Antraciclina	Taxani	AC	Paclitaxel + Trastuzumab	1	4	12+12	1	2	0	°	0	°	10	0	4	1	1	1	1	50	1	90	5
1751767	0	1962-04-28	2016-02-18	53.8466	1	1	0	Supero-interno	1	2015-07-14	0	0	35	1	0	1	2	1	1	0	0	0	10	0/1+	°	Antraciclina	Taxani	AC	Docetaxel	1	4	4	1	1	1	1	0	1(sn)	16	1	2	1	1	1	0	25	1	0	0
5132857	0	1962-09-06	2019-02-01	56.4438	1	1	0	Supero-esterno	1	2018-06-14	1	1	70	1	0	1	3	2	1	0	95	80	30	0/1+	°	Antraciclina	Taxani	AC	Paclitaxel	1	4	12	1	1	1	3	1	1(sn)	25	1	6	1	1	1	0	40	1	60	0
1670152	0	1962-11-21	2014-09-04	51.8219	0	1	0	Infero-esterno	1	2014-04-18	1	1	30	0	1	1	2	1	1	0	95	3	28	0/1+	°	Antraciclina + Taxani	°	AT	°	1	3	°	0	1	0	°	0	°	16	1	6	1	1	1	1	18	1	90	70
1534367	1	1962-12-16	2012-10-17	49.8712	0	0	0	Supero-centrale	1	2012-04-20	0	0	51	1	0	1	3	2	1	0	85	65	35	0/1+	°	Antraciclina	°	AC	°	1	6	°	1	2	0	°	0	°	6	0	6	1	1	1	1	12	0	99	2
5160373	0	1962-12-20	2019-09-11	56.7644	1	1	0	Supero-esterno	0	2019-05-15	0	0	°	0	1	1	2	1	1	0	0	0	45	0/1+	°	Antraciclina	°	AC	°	1	4	°	1	1	0	°	0	°	22	1	1	0	1	1	0	34	1	0	0
270379	1	1963-01-19	2009-03-03	46.1507	0	0	0	Supero-esterno	1	2008-06-15	0	0	°	1	0	1	3	2	1	0	80	60	8	0/1+	°	Antraciclina + Taxani	°	AT	°	1	6	°	1	1	1	1	0	1(sn)	26	1	9	1	1	1	0	21	1	70	40
1813065	0	1963-03-12	2017-01-10	53.8712	1	0	0	Supero-esterno	1	2016-05-18	0	0	°	1	1	1	2	1	1	0	90	30	30	0/1+	°	Antraciclina	Taxani	AC	Paclitaxel	1	4	6	0	2	1	1	0	1(sn)	9	0	3	1	1	1	1	14	0	90	0
5014426	1	1963-08-25	2017-11-28	54.2986	1	1	1	Supero-esterno	1	2017-04-18	1	0	30	0	1	1	2	1	1	0	98	15	45	2+	1	Antraciclina	Taxani	AC	Docetaxel + Trastuzumab	1	4	4+4	1	2	1	1	0	1(sn)	16	1	0	0	1	1	1	13	0	90	5
1649805	1	1963-08-25	2014-10-30	51.2164	0	1	0	Diffuso	0	2014-01-22	0	0	°	0	1	0	4	2	1	1	50	50	25	3+	°	Antraciclina	Taxani	AC	Docetaxel + Trastuzumab	1	4	4+4	1	2	0	°	0	°	10	0	1	0	1	1	0	73	1	10	10
5038332	0	1963-10-10	2018-06-04	54.6877	1	1	1	Supero-esterno	0	2017-10-09	0	0	40	1	1	1	2	1	1	0	95	30	60	2+	1	Antraciclina	Taxani	AC	Paclitaxel + Trastuzumab	1	4	12+12	1	1	1	2	1	1(sn)	20	1	1	0	1	1	1	27	1	90	16
1878325	0	1963-12-15	2017-09-26	53.8192	1	1	1	Supero-interno	1	2017-01-19	0	1	15	0	0	1	1c	1	1	0	98	50	45	0/1+	°	Antraciclina	Taxani	EC	Paclitaxel	1	4	12	1	1	1	3	1	1(sn)	16	1	0	0	1	1	0	0	0	°	°
1637455	1	1964-03-05	2015-11-12	51.7233	0	1	1	Diffuso	1	2015-05-15	0	1	37	1	1	0	2	1	1	0	0	0	40	2+	0	Antraciclina	Taxani	AC	Paclitaxel	1	4	2	0	2	0	°	0	°	33	1	23	1	3	0	1	36	1	0	0
57330	1	1964-06-12	2009-06-15	45.0384	0	0	1	Infero-esterno	1	2009-01-26	0	0	°	0	0	1	2	1	1	0	5	5	50	3+	°	Antraciclina + Taxani	°	AT	°	1	6	°	1	2	0	°	0	°	17	1	3	1	1	1	0	100	1	0	0
1750466	0	1964-07-12	2016-02-17	51.6356	0	0	0	Interno-centrale	0	2015-07-10	0	0	°	0	1	0	1c	1	1	0	0	0	30	3+	°	Antraciclina	Taxani	AC	Docetaxel + Trastuzumab	1	4	4+4	1	2	0	°	0	°	15	1	2	1	1	1	0	0	0	°	°
1692008	0	1964-07-19	2014-10-15	50.274	0	0	0	Supero-centrale	0	2014-03-15	0	0	°	0	0	0	2	1	1	0	0	0	70	3+	°	Antraciclina	Taxani	AC	Paclitaxel + Trastuzumab	1	4	12+12	1	2	0	°	0	°	15	1	0	0	1	1	0	0	0	°	°
1718213	0	1964-07-24	2015-02-06	50.5726	0	1	0	Infero-esterno	1	2014-07-30	1	0	21	0	1	1	2	1	1	0	75	5	40	2+	0	Antraciclina	Taxani	FEC	Paclitaxel	1	4	12	1	1	0	°	0	°	23	1	1	0	1	1	0	9	0	90	1
1796692	0	1964-08-25	2016-11-02	52.2247	1	1	0	Supero-centrale	1	2016-03-03	0	0	°	0	1	1	3	2	1	0	5	0	15	3+	°	Antraciclina	Taxani	AC	Docetaxel + Trastuzumab	1	4	4+4	1	2	0	°	0	°	24	1	2	1	1	1	0	5	0	0	0
1486909	1	1964-10-15	2012-03-16	47.4493	0	1	0	Diffuso	0	2011-07-25	0	0	21	0	1	1	2	1	1	1	90	20	40	0/1+	°	Antraciclina	°	AC	°	1	6	°	1	2	0	°	0	°	13	1	6	1	1	1	0	6	0	80	10
1640940	0	1965-02-01	2014-06-18	49.4082	0	0	0	Regione areolare	1	2014-02-07	0	1	°	0	1	1	2	1	1	0	90	90	10	0/1+	°	Antraciclina	°	AC	°	1	4	°	1	2	0	°	0	°	6	0	0	0	0	0	0	48	1	90	70
1831083	1	1965-10-01	2017-01-03	51.2932	0	1	0	Supero-esterno	0	2016-08-16	0	0	°	1	1	0	2	1	1	1	90	35	15	0/1+	°	Antraciclina	°	AC	°	1	4	°	1	2	0	°	0	°	25	1	24	1	1	1	1	19	1	90	25
5153759	1	1965-10-12	2019-11-12	54.1205	1	0	0	Supero-esterno	1	2019-04-03	1	0	12	0	1	1	1c	1	1	0	0	0	15	3+	°	Antraciclina	Taxani	AC	Docetaxel + Trastuzumab	1	4	4+4	1	1	0	°	0	°	16	1	0	0	1	1	0	0	0	°	°
59153759	1	1965-10-12	2019-11-12	54.1205	1	0	0	Supero-esterno	1	2019-04-03	1	0	12	0	1	1	1c	1	1	0	0	0	15	3+	°	Antraciclina	Taxani	AC	Docetaxel + Trastuzumab	1	4	4+4	1	1	0	°	0	°	16	1	0	0	1	1	0	0	0	°	°
521153759	1	1965-10-12	2019-11-12	54.1205	1	0	0	Supero-esterno	1	2019-04-03	1	0	12	0	1	1	1c	1	1	0	0	0	15	3+	°	Antraciclina	Taxani	AC	Docetaxel + Trastuzumab	1	4	4+4	1	1	0	°	0	°	16	1	0	0	1	1	0	0	0	°	°
5317038	0	1965-10-27	2021-09-17	55.9288	1	1	0	Supero-esterno	1	°	1	1	°	1	1	0	1c	1	1	0	0	0	65	0/1+	°	Antraciclina	Taxani	EC	Paclitaxel	1	4	12	1	1	1	4	1	1(sn)	15	1	5	1	0	0	0	6	0	80	90
314616	1	1965-12-03	2014-11-25	49.011	0	1	0	Diffuso	0	2014-05-14	0	0	°	0	1	1	1c	1	1	1	90	80	25	0/1+	°	Antraciclina	°	EC	°	1	6	°	1	2	0	°	0	°	17	1	1	0	1	1	0	25	1	50	0
5076372	1	1966-04-03	2019-02-06	52.8822	1	1	1	Supero-esterno	0	2018-04-17	0	1	°	0	1	0	2	1	1	0	0	0	80	0/1+	°	Antraciclina	Taxani	AC	Paclitaxel	1	4	12	1	2	0	°	0	°	15	1	0	0	1	1	0	0	0	°	°
1924585	0	1966-07-23	2018-04-06	51.7397	0	1	0	Esterno-centrale	1	2017-09-15	1	1	43	1	1	0	2	1	1	0	0	0	°	3+	°	Antraciclina	Taxani	EC	Paclitaxel + Trastuzumab	1	4	12+12	1	2	0	°	0	°	19	1	0	0	1	1	0	0	0	°	°
19924585	0	1966-07-23	2018-04-06	51.7397	0	1	0	Esterno-centrale	1	2017-09-15	1	1	43	1	1	0	2	1	1	0	0	0	°	3+	°	Antraciclina	Taxani	EC	Paclitaxel + Trastuzumab	1	4	12+12	1	2	0	°	0	°	19	1	0	0	1	1	0	0	0	°	°
121924585	0	1966-07-23	2018-04-06	51.7397	0	1	0	Esterno-centrale	1	2017-09-15	1	1	43	1	1	0	2	1	1	0	0	0	°	3+	°	Antraciclina	Taxani	EC	Paclitaxel + Trastuzumab	1	4	12+12	1	2	0	°	0	°	19	1	0	0	1	1	0	0	0	°	°
5243417	0	1966-07-29	2020-06-11	53.9068	1	1	0	Supero-esterno	1	15/10/2019	1	1	33	1	1	1	2	1	1	0	60	5	25	2+	1	Antraciclina	Taxani	AC	Docetaxel	1	3	4	0	1	1	2	1	1(sn)	5	0	0	0	1	1	0	16	1	50	0
5045817	1	1966-09-05	2018-07-10	51.8795	0	1	0	Supero-esterno	1	2017-11-17	0	0	35	1	1	0	2	1	1	0	95	90	20	2+	0	Antraciclina	Taxani	AC	Docetaxel	1	4	4	1	1	1	2	1	1(sn)	10	0	3	1	1	1	1	12	0	90	70
5377116	0	1966-12-30	2021-07-30	54.6192	1	1	1	Supero-esterno	1	27/01/2021	1	1	32	0	0	1	2	1	1	0	90	25	40	0/1+	°	Antraciclina	Taxani	EC	Paclitaxel	1	4	12	1	1	1	3	1	1(sn)	15	1	10	1	1	1	0	15	1	70	50
1846202	1	1967-02-07	2017-07-26	50.4986	0	0	0	Supero-esterno	0	2016-10-25	1	0	°	1	1	1	2	1	1	1	90	80	10	2+	0	Antraciclina	Taxani	AC	Docetaxel	1	4	4	1	1	0	°	0	°	18	1	7	1	1	1	0	31	1	90	50
1806161	1	1967-02-21	2020-07-02	53.3973	1	0	0	Supero-esterno	1	27/11/2019	1	1	40	1	1	1	2	1	1	0	0	0	80	0/1+	°	Antraciclina	Taxani	AC	Paclitaxel	1	4	12	1	1	1	1	0	Mi(sn)	20	1	0	0	1	1	0	12	0	0	0
5139963	1	1967-04-12	2019-12-03	52.6795	1	1	0	Supero-centrale	1	2019-04-26	1	1	100	1	1	1	3	2	1	0	0	0	60	2+	1	Antraciclina	Taxani	AC	Docetaxel + Trastuzumab	1	4	4+4	1	2	1	2	1	1(sn)	11	0	0	0	1	1	0	0	0	°	°
1608419	1	1967-08-12	2014-02-26	46.5753	0	1	0	Infero-centrale	1	2013-04-15	0	0	°	0	1	1	4	2	1	0	80	80	22	2+	°	Antraciclina	Taxani	AC	Docetaxel	1	4	4	1	2	0	°	0	°	29	1	0	0	1	1	1	18	1	80	85
5016786	1	1967-10-19	2017-11-10	50.0959	0	1	1	Supero-esterno	0	2017-05-16	1	0	35	1	1	1	2	1	1	0	0	0	75	0/1+	°	Antraciclina	Taxani	AC	Paclitaxel	1	4	3	0	2	0	°	0	°	23	1	0	0	1	1	0	0	0	°	°
59016786	1	1967-10-19	2017-11-10	50.0959	0	1	1	Supero-esterno	0	2017-05-16	1	0	35	1	1	1	2	1	1	0	0	0	75	0/1+	°	Antraciclina	Taxani	AC	Paclitaxel	1	4	3	0	2	0	°	0	°	23	1	0	0	1	1	0	0	0	°	°
521016786	1	1967-10-19	2017-11-10	50.0959	0	1	1	Supero-esterno	0	2017-05-16	1	0	35	1	1	1	2	1	1	0	0	0	75	0/1+	°	Antraciclina	Taxani	AC	Paclitaxel	1	4	3	0	2	0	°	0	°	23	1	0	0	1	1	0	0	0	°	°
1670827	0	1967-12-20	2014-11-25	46.9644	0	1	0	Infero-esterno	1	2014-05-15	1	1	24	0	0	0	2	1	1	0	95	1	25	0/1+	°	Antraciclina	Taxani	EC	Paclitaxel	1	2	12	1	1	1	2	1	1(sn)	18	1	4	1	1	1	0	5	0	90	0
157655	1	1968-02-12	2013-12-13	45.8658	0	0	0	Supero-esterno	0	2013-05-20	0	0	51	1	0	1	3	2	1	0	0	3	50	3+	°	Antraciclina	Taxani	AC	Docetaxel + Trastuzumab	1	4	4+4	1	1	0	°	0	°	18	1	0	0	1	1	0	0	0	°	°
1957655	1	1968-02-12	2013-12-13	45.8658	0	0	0	Supero-esterno	0	2013-05-20	0	0	51	1	0	1	3	2	1	0	0	3	50	3+	°	Antraciclina	Taxani	AC	Docetaxel + Trastuzumab	1	4	4+4	1	1	0	°	0	°	18	1	0	0	1	1	0	0	0	°	°
12157655	1	1968-02-12	2013-12-13	45.8658	0	0	0	Supero-esterno	0	2013-05-20	0	0	51	1	0	1	3	2	1	0	0	3	50	3+	°	Antraciclina	Taxani	AC	Docetaxel + Trastuzumab	1	4	4+4	1	1	0	°	0	°	18	1	0	0	1	1	0	0	0	°	°
1755982	1	1968-02-24	2016-02-19	48.0192	0	0	0	Diffuso	1	2015-07-24	0	0	°	0	1	1	3	2	1	0	0	0	°	3+	°	Antraciclina	Taxani	AC	Docetaxel + Trastuzumab	1	4	4+4	1	2	0	°	0	°	14	1	1	0	1	1	0	2	0	0	0
298582	1	1968-03-31	2018-01-12	49.8192	0	0	0	Diffuso	1	°	0	0	18	0	1	1	4	2	1	0	0	0	45	3+	°	Antraciclina	Taxani	AC	Docetaxel + Trastuzumab	1	4	4+4	1	2	0	°	0	°	3	0	2	1	1	1	1	3	0	0	0
1783433	1	1968-08-20	2016-07-15	47.9342	0	1	1	Infero-interno	1	2015-12-29	0	1	40	1	1	0	2	1	1	0	95	95	70	0/1+	°	Antraciclina	Taxani	AC	Docetaxel	1	4	4	1	2	0	°	0	°	30	1	2	1	1	1	0	22	1	90	70
1573660	1	1968-11-05	2017-08-31	48.8521	0	0	1	Diffuso	0	2017-01-10	0	0	°	0	1	1	3	2	1	0	95	90	5	0/1+	°	Antraciclina	Taxani	AC	Docetaxel	1	4	4	1	2	0	°	0	°	12	0	1	0	0	0	0	35	1	85	15
1774143	1	1968-11-07	2018-06-21	49.6521	0	0	0	Diffuso	1	2015-11-13	0	0	30	0	1	1	2	1	1	1	85	20	55	2+	1	Taxani	Trastuzumab	Docetaxel	Trastuzumab + Pertuzumab	0	4	37	1	2	0	°	0	°	11	0	6	1	1	1	1	11	0	90	20
5100674	1	1968-11-24	2019-05-23	50.526	0	1	1	Ascella	1	°	1	1	21	0	1	1	2	1	1	0	0	0	60	0/1+	°	Antraciclina	Taxani	AC	Paclitaxel	1	4	12	1	2	0	°	0	°	24	1	0	0	1	1	0	0	0	°	°
59100674	1	1968-11-24	2019-05-23	50.526	0	1	1	Ascella	1	°	1	1	21	0	1	1	2	1	1	0	0	0	60	0/1+	°	Antraciclina	Taxani	AC	Paclitaxel	1	4	12	1	2	0	°	0	°	24	1	0	0	1	1	0	0	0	°	°
521100674	1	1968-11-24	2019-05-23	50.526	0	1	1	Ascella	1	°	1	1	21	0	1	1	2	1	1	0	0	0	60	0/1+	°	Antraciclina	Taxani	AC	Paclitaxel	1	4	12	1	2	0	°	0	°	24	1	0	0	1	1	0	0	0	°	°
1537925	0	1969-01-15	2012-10-17	43.7836	0	0	0	Infero-esterno	1	2012-04-15	0	1	60	1	0	1	3	2	1	1	2	2	°	3+	°	Taxani	Trastuzumab	Paclitaxel	Trastuzumab	0	12	12	1	2	0	°	0	°	21	1	0	0	1	1	0	4	0	2	55
1750966	0	1969-02-25	2015-08-07	46.4767	0	0	1	Supero-esterno	0	2014-06-01	0	0	°	0	0	0	2	1	1	0	0	0	30	3+	°	Antraciclina	Taxani	FEC	Docetaxel + Trastuzumab	1	3	2+2	0	2	0	°	0	°	35	1	2	1	1	1	0	37	1	0	0
5143447	1	1969-08-30	2019-05-17	49.7452	0	0	1	Infero-interno	1	°	1	1	40	1	1	0	2	1	1	0	95	15	80	0/1+	°	Antraciclina	Taxani	EC	Paclitaxel	1	4	12	1	2	0	°	0	°	16	1	2	1	1	1	0	24	1	90	10
453899	1	1969-09-01	2019-07-24	49.926	0	1	1	Supero-esterno	1	2018-11-28	0	0	30	0	1	1	2	1	1	0	0	0	60	0/1+	°	Antraciclina	Taxani	EC	Paclitaxel	1	4	11	0	1	0	°	0	°	11	0	9	1	1	1	1	42	1	0	0
5075072	1	1969-10-16	2018-11-23	49.137	0	1	1	Supero-esterno	1	2018-04-13	0	0	16	0	1	1	1c	1	1	0	0	5	25	3+	°	Antraciclina	Taxani	AC	Docetaxel + Trastuzumab	1	4	4+4	1	1	0	°	0	°	12	0	0	0	1	1	0	0	0	°	°
59075072	1	1969-10-16	2018-11-23	49.137	0	1	1	Supero-esterno	1	2018-04-13	0	0	16	0	1	1	1c	1	1	0	0	5	25	3+	°	Antraciclina	Taxani	AC	Docetaxel + Trastuzumab	1	4	4+4	1	1	0	°	0	°	12	0	0	0	1	1	0	0	0	°	°
521075072	1	1969-10-16	2018-11-23	49.137	0	1	1	Supero-esterno	1	2018-04-13	0	0	16	0	1	1	1c	1	1	0	0	5	25	3+	°	Antraciclina	Taxani	AC	Docetaxel + Trastuzumab	1	4	4+4	1	1	0	°	0	°	12	0	0	0	1	1	0	0	0	°	°
1761887	1	1970-02-03	2016-04-14	46.2247	0	0	0	Interno-centrale	0	2016-04-07	1	0	40	1	0	1	2	1	1	0	22	5	°	2+	1	Antraciclina	Taxani	AC	Paclitaxel + Trastuzumab	1	4	12+12	1	2	0	°	0	°	14	1	0	0	1	1	0	0	0	°	°
5047468	0	1970-11-16	2018-05-02	47.4904	0	0	0	Infero-interno	0	°	1	1	38	1	1	0	2	1	1	1	95	60	15	0/1+	°	Antraciclina	Taxani	EC	Paclitaxel	1	4	12	1	2	0	°	0	°	24	1	7	1	1	1	0	13	0	90	90
1892526	1	1970-12-08	2017-06-05	46.5233	0	1	0	Supero-esterno	1	2016-11-15	0	0	70	1	0	1	3	2	1	0	60	1	38	0/1+	°	Antraciclina	Taxani	AC	Paclitaxel	1	4	12	1	2	0	°	0	°	20	1	5	1	1	1	1	45	1	70	10
1722094	1	1971-01-16	2015-06-30	44.4822	0	0	1	Infero-centrale	1	2015-02-19	1	1	34	1	1	0	2	1	1	0	0	0	10	3+	°	Taxani	Trastuzumab	Docetaxel	Trastuzumab	0	4	7	0	1	0	°	0	°	19	1	9	1	1	1	0	6	0	0	0
1511203	1	1971-04-13	2012-07-23	41.3068	0	0	0	Supero-esterno	0	2011-12-16	1	1	51	1	1	1	3	2	1	0	50	60	20	0/1+	°	Antraciclina	Taxani	AC	Docetaxel	1	4	4	1	2	0	°	0	°	29	1	5	1	1	1	1	18	1	80	50
1659800	1	1971-04-28	2014-07-10	43.2301	0	0	0	Supero-esterno	1	2014-03-20	0	0	51	1	0	1	3	2	1	0	0	0	60	0/1+	°	Antraciclina	°	AC	°	1	3	°	0	2	0	°	0	°	15	1	10	1	1	1	1	120	1	0	0
5359865	0	1971-05-01	2021-06-11	50.1479	0	1	0	Interno-centrale	1	09/11/2020	1	1	25	0	0	0	2	1	1	0	85	75	8	2+	0	Antraciclina	Taxani	EC	Paclitaxel	1	4	12	1	2	1	1	0	1(sn)	12	0	0	0	1	1	0	12	0	90	70
1736645	1	1971-08-27	2016-01-15	44.4164	0	0	1	Supero-esterno	1	2015-05-14	1	0	°	1	1	1	2	1	1	1	°	°	°	°	°	Antraciclina	Taxani	AC	Paclitaxel	1	4	12	1	1	0	°	0	°	17	1	12	1	1	1	0	17	1	90	90
1851331	1	1971-09-21	2016-11-24	45.2082	0	0	0	Supero-centrale	1	2016-05-12	1	0	51	1	1	1	3	2	1	0	75	50	30	3+	°	Antraciclina	Taxani	AC	Docetaxel + Trastuzumab	1	4	4+4	1	1	1	1	0	Mi(sn)	11	0	1	0	1	1	1	11	0	85	0
1426569	0	1971-09-25	2010-09-30	39.0411	0	0	0	Supero-centrale	1	2010-01-15	0	0	20	0	0	1	1c	1	1	0	60	40	40	3+	°	Antraciclina	Taxani	FEC	Paclitaxel + Trastuzumab	1	4	12+12	1	1	0	°	0	°	11	0	4	1	1	1	0	25	1	60	50
1858177	1	1972-03-12	2017-11-21	45.726	0	0	1	Diffuso	1	2016-12-16	0	1	°	0	1	1	4	2	1	1	70	50	70	0/1+	°	Taxani	°	Docetaxel	°	0	8	°	1	2	0	°	0	°	9	0	0	0	1	1	0	4	0	95	40
1563463	0	1972-04-22	2013-03-01	40.8849	0	0	0	Regione areolare	0	2012-12-01	0	0	°	1	1	0	2	1	1	0	90	90	50	3+	°	Taxani	Trastuzumab	Paclitaxel	Trastuzumab	0	12	12	1	2	0	°	0	°	33	1	4	1	1	1	1	37	1	95	50
1380769	1	1972-05-26	2016-05-03	43.9671	0	0	1	Supero-esterno	1	2015-10-12	0	0	25	0	1	1	2	1	1	0	60	60	55	3+	°	Antraciclina	Taxani	EC	Paclitaxel + Trastuzumab	1	4	12+12	1	2	0	°	0	°	14	1	0	0	1	1	1	25	1	70	0
1807023	1	1972-07-07	2017-01-20	44.5699	0	0	1	Supero-interno	0	2016-02-12	0	1	40	1	1	0	2	1	1	1	90	90	25	0/1+	°	Antraciclina	Taxani	AC	Docetaxel	1	6	4	1	2	0	°	0	°	28	1	20	1	1	1	0	38	1	75	15
5011723	1	1972-07-14	2017-12-11	45.4411	0	0	1	Supero-centrale	1	2017-05-11	0	0	40	1	1	1	2	1	1	0	80	0	25	3+	°	Antraciclina	Taxani	AC	Docetaxel + Trastuzumab	1	4	4+4	1	1	0	°	0	°	16	1	0	0	1	1	0	9	0	80	0
1833924	0	1972-09-30	2016-09-09	43.9726	0	1	1	Supero-esterno	1	2016-03-03	0	1	22	0	0	0	2	1	1	0	85	15	30	3+	°	Antraciclina	Taxani	AC	Paclitaxel + Trastuzumab	1	4	12+12	1	2	0	°	0	°	17	1	4	1	1	1	1	18	1	80	15
5224593	0	1972-10-24	2020-02-14	47.3397	0	0	0	Supero-esterno	1	2019-06-15	1	1	40	1	0	1	2	1	1	0	0	0	80	0/1+	°	Antraciclina	Taxani	EC	Paclitaxel	1	4	12	1	2	1	2	1	1(sn)	7	0	2	1	1	1	1	18	1	0	0
1809876	1	1972-10-29	2016-05-25	43.6	0	0	0	Esterno-centrale	1	2016-01-21	0	0	°	1	1	1	2	1	1	0	30	0	80	0/1+	°	°	°	°	°	0	°	°	0	2	0	°	0	°	21	1	4	1	1	1	1	22	1	20	0
211645	1	1972-11-25	2020-02-27	47.2877	0	0	1	Supero-esterno	0	2019-07-19	1	0	°	1	1	1	2	1	1	0	0	0	80	0/1+	°	Antraciclina	Taxani	AC	Paclitaxel	1	4	12	1	1	1	1	0	1(sn)	22	1	7	1	1	1	0	7	0	0	0
1559612	1	1973-01-17	2012-09-20	39.7014	0	0	0	Supero-esterno	1	2012-03-15	1	0	°	0	1	0	1c	1	1	0	0	0	75	3+	°	Antraciclina	Taxani	AC	Docetaxel + Trastuzumab	1	4	4+4	1	1	0	°	0	°	16	1	1	0	1	1	0	0	0	°	°
5023539	1	1973-01-28	2018-02-08	45.0603	0	0	0	Supero-esterno	1	2017-07-04	0	0	18	0	1	1	1c	1	1	0	90	5	25	2+	1	Antraciclina	Taxani	AC	Docetaxel + Trastuzumab	1	4	4+4	1	2	0	°	0	°	12	0	2	1	1	1	1	2	0	90	2
5060254	1	1973-04-15	2018-10-24	45.5562	0	0	1	Supero-esterno	0	2018-01-25	0	1	59	1	1	0	3	2	1	0	0	0	80	0/1+	°	Antraciclina	Taxani	AC	Paclitaxel	1	4	12	1	2	0	°	0	°	14	1	0	0	1	1	0	0	0	°	°
5029231	0	1973-06-08	2018-01-10	44.6219	0	0	1	Prolungamento ascellare	0	2017-08-15	0	0	°	1	1	1	2	1	1	0	0	0	32	3+	°	Taxani	Trastuzumab	Paclitaxel	Trastuzumab	0	12	12	1	2	0	°	0	°	16	1	10	1	1	1	0	15	1	80	40
1596288	0	1973-07-10	2015-06-19	41.9699	0	0	1	Esterno-centrale	1	2014-12-10	0	0	°	0	1	1	4	2	1	0	80	30	50	0/1+	°	Antraciclina	Taxani	AC	Docetaxel	1	4	4	1	2	0	°	0	°	14	1	2	1	1	1	1	100	1	90	20
5048500	1	1973-12-11	2018-03-08	44.2685	0	0	0	Supero-interno	0	2017-08-15	1	0	°	1	1	1	2	1	1	0	90	65	38	0/1+	°	Antraciclina	°	AC	°	1	4	°	1	2	0	°	0	°	19	1	10	1	1	1	0	9	0	70	0
5166406	0	1974-01-02	2019-08-08	45.6274	0	0	0	Interno-centrale	0	2019-07-17	1	0	45	1	0	0	2	1	1	1	90	75	25	0/1+	°	Antraciclina	°	AC	°	1	4	°	1	2	0	°	0	°	9	0	2	1	1	1	1	23	1	85	75
1694678	0	1974-04-10	2014-10-03	40.5096	0	0	0	Supero-interno	1	2014-01-16	0	0	°	0	0	1	4	2	1	0	0	0	67	3+	°	Antraciclina	Taxani	FEC	Paclitaxel + Trastuzumab	1	3	12+12	0	2	0	°	0	°	25	1	0	0	1	1	0	15	1	0	0
1415889	1	1974-06-29	2017-04-26	42.8548	0	0	1	Infero-esterno	0	2015-01-30	0	0	°	1	1	1	2	1	1	1	90	65	20	2+	0	Antraciclina	°	AC	°	1	6	°	1	2	0	°	0	°	19	1	12	1	1	1	1	42	1	70	70
5252909	1	1974-09-18	2021-03-02	46.4849	0	0	0	Ascella	1	13/07/2020	1	1	27	0	1	1	2	1	1	0	2	2	70	0/1+	°	Antraciclina	Taxani	AC	Paclitaxel	1	4	12	1	1	1	1	0	1(sn)	16	1	0	0	1	1	0	14	0	0	0
1860043	0	1974-11-27	2017-06-06	42.5534	0	0	0	Supero-esterno	0	2016-12-21	0	0	45	1	1	1	2	1	1	1	90	90	10	0/1+	°	Antraciclina	Taxani	AC	Paclitaxel	1	4	12	1	2	0	°	0	°	9	0	2	1	1	1	1	42	1	80	90
1729132	1	1974-12-09	2015-11-06	40.937	0	0	1	Supero-centrale	1	2016-03-24	0	0	51	1	1	1	3	2	1	0	0	0	70	0/1+	°	Antraciclina	Taxani	AC	Paclitaxel	1	4	12	1	2	0	°	0	°	10	0	0	0	1	1	0	0	0	°	°
19729132	1	1974-12-09	2015-11-06	40.937	0	0	1	Supero-centrale	1	2016-03-24	0	0	51	1	1	1	3	2	1	0	0	0	70	0/1+	°	Antraciclina	Taxani	AC	Paclitaxel	1	4	12	1	2	0	°	0	°	10	0	0	0	1	1	0	0	0	°	°
121729132	1	1974-12-09	2015-11-06	40.937	0	0	1	Supero-centrale	1	2016-03-24	0	0	51	1	1	1	3	2	1	0	0	0	70	0/1+	°	Antraciclina	Taxani	AC	Paclitaxel	1	4	12	1	2	0	°	0	°	10	0	0	0	1	1	0	0	0	°	°
72254	1	1974-12-12	2015-07-27	40.6493	0	0	0	Esterno-centrale	1	2014-11-26	0	1	23	0	1	0	2	1	1	0	90	40	10	0/1+	°	Antraciclina	Taxani	AC	Docetaxel	1	4	4	1	2	0	°	0	°	9	0	0	0	1	1	0	15	1	90	0
5022815	0	1974-12-14	2017-12-15	43.0329	0	0	0	Supero-centrale	1	2017-06-15	0	1	19	0	0	1	1c	1	1	0	90	90	°	2+	0	Antraciclina	Taxani	AC	Paclitaxel	1	4	12	1	1	1	1	0	Mi(sn)	10	0	0	0	1	1	0	14	0	80	20
5159790	0	1974-12-21	2019-10-02	44.811	0	0	1	Supero-esterno	1	2019-05-07	1	1	26	0	1	1	2	1	1	0	90	20	80	0/1+	°	Antraciclina	°	AC	°	1	4	°	1	2	1	1	0	1(sn)	6	0	0	0	1	1	1	15	1	95	0
5308845	1	1975-04-16	2020-12-29	45.737	0	1	0	Supero-esterno	1	15/02/2020	1	0	69	1	1	0	4	2	1	0	99	90	55	0/1+	°	Antraciclina	Taxani	AC	Paclitaxel	1	4	12	1	2	1	1	0	1(sn)	11	0	2	1	1	1	1	26	1	90	25
5191926	1	1975-04-29	2020-05-08	45.0575	0	0	0	Supero-interno	1	06/09/2019	0	0	22	0	1	1	2	1	1	0	1	1	20	0/1+	°	Antraciclina	Taxani	AC	Paclitaxel	1	4	11	0	1	1	1	0	1(sn)	8	0	0	0	1	1	0	0	0	°	°
5325228	0	1975-09-13	2021-02-18	45.4658	0	0	1	Esterno-centrale	1	06/07/2020	1	0	30	0	1	0	2	1	1	0	95	60	12	0/1+	°	Antraciclina	Taxani	EC	Paclitaxel	1	4	12	1	2	1	1	0	1(sn)	10	0	0	0	1	1	1	24	1	90	80
1391761	1	1976-01-09	2015-07-21	39.5562	0	0	0	Supero-esterno	0	2017-11-28	0	0	11	0	1	1	1c	1	1	0	0	0	35	0/1+	°	Antraciclina	Taxani	AC	Docetaxel	1	4	4	1	1	0	°	0	°	12	0	0	0	1	1	0	0	0	°	°
19391761	1	1976-01-09	2015-07-21	39.5562	0	0	0	Supero-esterno	0	2017-11-28	0	0	11	0	1	1	1c	1	1	0	0	0	35	0/1+	°	Antraciclina	Taxani	AC	Docetaxel	1	4	4	1	1	0	°	0	°	12	0	0	0	1	1	0	0	0	°	°
121391761	1	1976-01-09	2015-07-21	39.5562	0	0	0	Supero-esterno	0	2017-11-28	0	0	11	0	1	1	1c	1	1	0	0	0	35	0/1+	°	Antraciclina	Taxani	AC	Docetaxel	1	4	4	1	1	0	°	0	°	12	0	0	0	1	1	0	0	0	°	°
1836019	1	1976-04-13	2017-04-19	41.0438	0	0	1	Supero-esterno	0	2016-09-14	0	0	°	1	1	1	2	1	1	0	90	90	10	0/1+	°	Antraciclina	Taxani	AC	Docetaxel	1	4	4	1	1	1	3	1	1(sn)	26	1	26	1	0	0	0	25	1	80	80
5023413	0	1976-08-12	2018-05-04	41.7534	0	0	1	Supero-esterno	1	°	0	1	°	1	0	0	2	1	1	1	80	5	70	2+	0	Antraciclina	Taxani	AC	Paclitaxel	1	4	12	1	2	0	°	0	°	20	1	5	1	1	1	0	26	1	80	0
5053548	0	1977-01-07	2018-08-02	41.5945	0	0	1	Supero-esterno	1	2017-12-15	1	0	30	0	0	1	2	1	1	0	99	80	15	0/1+	°	Antraciclina	Taxani	AC	Docetaxel	1	4	4	1	1	1	1	0	1(sn)	12	0	0	0	0	0	0	12	0	90	0
1686661	0	1977-01-21	2014-08-13	37.5836	0	0	0	Diffuso	0	2014-03-15	0	0	52	1	1	0	4	2	1	1	0	0	°	0/1+	°	Antraciclina + Taxani	°	AT	°	1	6	°	1	2	0	°	0	°	31	1	31	1	1	1	1	250	1	0	0
5132247	1	1977-11-25	2019-08-27	41.7808	0	0	0	Supero-centrale	1	2018-12-31	1	1	22	0	1	1	2	1	1	0	0	0	70	0/1+	°	Antraciclina	Taxani	AC	Paclitaxel	1	3	11	0	2	1	3	1	1(sn)	13	1	0	0	1	1	0	0	0	°	°
1376641	1	1978-04-05	2019-01-31	40.8521	0	0	1	Supero-esterno	0	2019-05-16	1	1	21	0	1	0	2	1	1	0	95	90	40	2+	1	Antraciclina	Taxani	AC	Docetaxel + Trastuzumab	1	4	4+4	1	2	1	2	1	1(sn)	18	1	1	0	1	1	0	7	0	80	15
1391237	1	1978-06-29	2016-05-17	37.9096	0	0	1	Esterno-centrale	0	2015-10-09	0	0	51	1	1	1	3	2	1	0	30	0	30	3+	°	Antraciclina	Taxani	AC	Docetaxel + Trastuzumab	1	4	4+4	1	2	0	°	0	°	20	1	3	1	1	1	1	35	1	0	0
1951477	0	1979-01-25	2019-01-11	39.989	0	0	0	Esterno-centrale	1	2018-06-29	1	1	28	0	1	1	2	1	1	0	80	50	60	2+	0	Antraciclina	Taxani	EC	Paclitaxel	1	4	12	1	1	0	°	0	°	49	1	4	1	1	1	1	21	1	80	20
1703815	0	1979-02-07	2014-11-21	35.811	0	0	1	Regione areolare	1	2014-05-15	0	1	40	1	1	1	2	1	1	1	82	43	90	0/1+	°	Antraciclina	Taxani	AC	Paclitaxel	1	4	12	1	2	0	°	0	°	13	1	7	1	1	1	0	12	0	80	70
1844251	1	1979-10-20	2019-12-12	40.1726	0	0	1	Esterno-centrale	1	2019-05-02	1	1	36	1	1	1	2	1	1	0	65	35	70	3+	°	Antraciclina	Taxani	AC	Paclitaxel + Trastuzumab	1	4	12+12	1	1	0	°	0	°	14	1	0	0	1	1	1	3	0	65	0
1855589	0	1979-12-15	2016-12-16	37.0301	0	0	1	Esterno-centrale	1	2016-05-18	0	1	30	0	0	1	2	1	1	0	95	95	40	2+	0	Antraciclina	Taxani	AC	Paclitaxel	1	4	12	1	2	1	2	1	1(sn)	21	1	6	1	1	1	1	12	0	90	1
1861256	0	1980-01-11	2017-08-07	37.5973	0	0	1	Esterno-centrale	1	2016-12-30	1	1	40	1	1	1	2	1	1	0	90	70	50	0/1+	°	Antraciclina	Taxani	AC	Docetaxel	1	4	4	1	2	1	4	1	Mi(sn)	9	0	1	0	1	1	0	0	0	°	°
5123836	0	1980-01-29	2019-07-04	39.4548	0	0	1	Supero-esterno	1	2018-10-22	1	1	56	1	1	0	3	2	1	0	0	0	60	0/1+	°	Antraciclina	Taxani	AC	Paclitaxel	1	4	12	1	2	0	°	0	°	12	0	1	0	1	1	0	19	1	0	0
1630635	1	1983-01-28	2014-05-20	31.3288	0	0	0	Infero-esterno	1	2013-08-15	0	1	80	1	0	1	3	2	1	0	100	100	17	3+	°	Antraciclina	Taxani	AC	Docetaxel + Trastuzumab	1	4	4+4	1	2	0	°	0	°	13	1	6	1	1	1	1	17	1	90	50
1849840	1	1983-03-14	2017-08-08	34.4274	0	0	0	Supero-esterno	0	2016-11-15	0	1	°	0	1	1	2	1	1	0	0	0	35	0/1+	°	Antraciclina	Taxani	AC	Paclitaxel	1	4	12	1	1	1	2	1	1(sn)	20	1	1	0	1	1	0	14	0	0	0
1864328	0	1983-06-04	2017-02-23	33.7479	0	0	0	Infero-esterno	1	2016-05-16	0	1	35	1	0	0	2	1	1	0	60	0	60	0/1+	°	Antraciclina	Taxani	EC	Docetaxel	1	4	4	1	2	0	°	0	°	11	0	8	1	1	1	0	6	0	90	5
1448726	1	1984-12-12	2016-08-25	31.7233	0	0	1	Esterno-centrale	1	2016-01-22	0	0	32	0	1	1	2	1	1	0	90	15	40	0/1+	°	Antraciclina	Taxani	AC	Docetaxel	1	4	4	1	2	0	°	0	°	15	1	4	1	1	1	0	6	0	90	10
1903026	1	1986-06-09	2019-02-27	32.7425	0	0	1	Esterno-centrale	0	2019-06-21	0	0	38	1	1	0	2	1	1	1	0	40	35	0/1+	°	Antraciclina	Taxani	AC	Paclitaxel	1	4	12	1	2	0	°	0	°	15	1	0	0	1	1	0	0	0	°	°
5110896	1	1987-02-08	2019-04-10	32.189	0	0	0	Supero-esterno	0	2018-09-24	0	0	21	0	1	0	2	1	1	0	90	70	40	0/1+	°	Antraciclina	Taxani	AC	Docetaxel	1	4	4	1	1	1	2	1	1(sn)	27	1	2	1	1	1	0	6	0	80	0
5233487	1	1987-12-05	2020-10-13	32.8795	0	0	0	Supero-esterno	1	21/02/2020	1	1	°	0	1	1	1c	1	1	0	90	80	35	0/1+	°	Antraciclina	Taxani	AC	Docetaxel + Trastuzumab	1	4	4+4	1	1	1	1	0	1(sn)	11	0	1	0	1	1	1	25	1	90	10
5047405	1	1988-02-24	2018-06-28	30.3616	0	0	0	Infero-esterno	0	2017-12-22	0	1	42	1	1	1	2	1	1	1	0	0	80	0/1+	°	Antraciclina	Taxani	AC	Paclitaxel	1	4	12	1	2	0	°	0	°	14	1	1	0	1	1	0	55	1	0	0
1699918	0	1988-04-19	2014-10-28	26.5425	0	0	0	Supero-esterno	0	2014-04-16	0	1	45	1	0	1	2	1	1	0	0	0	70	0/1+	°	Antraciclina	Taxani	FEC	Docetaxel	1	3	3	0	2	0	°	0	°	20	1	0	0	1	1	0	18	1	0	0
2010591	0	1991-03-14	2020-10-23	29.6329	0	0	0	Supero-esterno	0	15/04/2020	0	1	26	0	1	0	2	1	1	0	95	95	11	2+	0	Antraciclina	Taxani	EC	Paclitaxel	1	4	12	1	2	1	3	1	1(sn)	12	0	0	0	1	1	0	25	1	90	30
1852155	0	1997-06-02	2017-07-04	20.1014	0	0	1	Diffuso	0	2016-11-18	0	0	°	1	1	0	4	2	1	0	70	0	75	0/1+	°	Antraciclina	Taxani	AC	Docetaxel	1	4	4	1	2	0	°	0	°	30	1	15	1	1	1	0	11	0	90	0
148818	1	1975-09-19	2014-11-25	39.211	0	1	0	Supero-esterno	1	2014-05-15	0	0	25	0	0	1	2	1	0	0	98	98	22	2+	0	Antraciclina	Taxani	AC	Docetaxel	1	4	3	0	1	1	2	1	1(sn)	18	1	2	1	1	1	1	26	1	90	40
534975	1	1949-12-08	2009-05-14	59.4712	1	1	1	Supero-centrale	0	2009-12-05	0	0	°	0	0	1	4	2	0	0	95	95	20	2+	0	Antraciclina + Taxani	°	AT	°	1	6	°	1	2	1	1	0	1(sn)	15	1	0	0	1	1	0	23	1	90	90
640046	1	1962-03-10	2008-11-20	46.7315	0	0	1	Supero-esterno	1	2008-06-15	0	0	21	0	0	1	2	1	0	0	°	°	°	0/1+	°	Antraciclina	°	FEC	°	1	6	°	1	1	1	1	0	1(sn)	17	1	0	0	1	1	0	16	1	0	0
889128	0	1953-04-14	2009-09-07	56.4384	1	1	0	Supero-esterno	1	2009-03-18	0	0	°	0	0	1	2	1	0	0	90	60	15	2+	0	Antraciclina + Taxani	°	AT	°	1	6	°	1	1	1	3	1	1(sn)	28	1	0	0	1	1	0	17	1	95	90
1159327	1	1962-01-10	2009-11-17	47.8849	0	0	1	Esterno-centrale	0	2009-06-19	0	0	40	1	0	1	2	1	0	0	90	90	30	0/1+	°	Antraciclina + Taxani	°	AT	°	1	6	°	1	1	1	1	0	1(sn)	27	1	0	0	0	0	1	12	0	90	50
1589074	1	1965-12-10	2013-03-12	47.2849	0	1	0	Supero-centrale	0	2012-11-15	0	0	°	0	1	1	2	1	0	0	80	20	29	2+	0	Antraciclina + Taxani	°	AT	°	1	4	°	1	1	1	1	0	1(sn)	28	1	1	0	1	1	1	15	1	90	1
1653385	0	1966-01-22	2014-05-16	48.3452	0	0	1	Regione areolare	0	°	0	0	°	0	0	0	2	1	0	0	°	°	°	0/1+	°	Antraciclina	°	FEC	°	1	4	°	1	2	1	1	0	1(sn)	11	0	1	0	1	1	1	11	0	90	60
1703271	1	1959-04-13	2015-05-08	56.1068	1	1	1	Infero-esterno	0	2014-11-07	0	0	53	1	1	0	3	2	0	0	90	30	50	0/1+	°	Antraciclina	°	FEC	°	1	6	°	1	2	1	2	1	1(sn)	14	1	10	1	1	1	1	52	1	85	45
1815999	0	1959-01-20	2016-06-10	57.4274	1	1	0	Supero-esterno	0	2015-11-04	0	0	17	0	0	1	1c	1	0	0	98	95	40	3+	°	Antraciclina	Taxani	EC	Paclitaxel + Trastuzumab	1	4	12+12	1	1	1	3	1	Mi(sn)	3	0	0	0	1	1	0	0	0	°	°
5061718	1	1947-10-04	2018-07-25	70.8548	1	1	0	Diffuso	1	2017-12-28	0	0	70	1	0	1	4	2	0	0	95	90	60	0/1+	°	Antraciclina	Taxani	AC	Paclitaxel	1	4	12	1	2	1	1	0	1(sn)	15	1	13	1	1	1	1	70	1	95	30
5071555	0	1968-03-11	2018-10-30	50.6712	0	1	0	Esterno-centrale	1	2018-02-21	0	1	23	0	0	1	2	1	0	0	90	90	70	0/1+	°	Antraciclina	Taxani	EC	Paclitaxel	1	4	12	1	1	1	2	1	1(sn)	8	0	1	0	1	1	0	21	1	90	70
5114686	0	1960-09-23	2019-03-06	58.4877	1	1	1	Supero-esterno	1	2018-10-12	0	0	30	0	1	1	4	2	0	0	90	80	10	0/1+	°	Antraciclina	Taxani	AC	Docetaxel	1	4	4	1	1	1	2	1	1(sn)	9	0	5	1	1	1	1	32	1	90	55
5180267	1	1986-01-12	2019-11-29	33.9014	0	0	1	Supero-interno	0	2019-07-31	0	0	°	0	1	1	2	1	0	0	20	20	25	0/1+	°	Antraciclina	°	AC	°	1	4	°	1	2	1	1	0	1(sn)	5	0	0	0	1	1	0	25	1	30	15
5201712	1	1976-04-10	2020-06-04	44.1808	0	0	1	Esterno-centrale	1	28/10/2019	1	0	20	0	1	1	1c	1	0	0	0	0	50	3+	°	Antraciclina	Taxani	AC	Docetaxel	1	4	4	1	1	1	1	0	Mi(sn)	7	0	0	0	1	1	0	0	0	°	°
5249624	1	1983-03-24	2020-08-13	37.4164	0	0	1	Supero-esterno	1	09/12/2019	0	0	23	0	0	1	2	1	0	1	1	1	70	0/1+	°	Antraciclina	Taxani	EC	Paclitaxel	1	4	12	1	1	1	1	0	1(sn)	10	0	0	0	1	1	0	21	1	0	0
10537050	1	1983-03-19	2021-05-14	38.1808	0	0	0	Supero-esterno	1	15/09/2020	0	1	°	0	1	1	2	1	0	0	90	80	30	2+	1	Antraciclina	Taxani	AC	Paclitaxel + Trastuzumab	1	4	12+12	1	1	1	1	0	Mi(sn)	20	1	0	0	1	1	1	12	0	90	10
5273657	1	1952-11-24	2021-05-27	68.5507	1	1	1	Supero-esterno	1	24/08/2020	0	1	25	0	1	0	2	1	0	0	100	95	10	3+	°	Antraciclina	Taxani	AC	Paclitaxel + Trastuzumab	1	4	12+12	1	1	1	1	0	1(sn)	11	0	0	0	1	1	0	23	1	90	90
5397710	0	1965-06-29	2021-07-23	56.1041	1	1	1	Supero-esterno	1	°	0	1	°	0	1	1	2	1	0	0	95	95	15	3+	°	Antraciclina	Taxani	EC	Paclitaxel + Trastuzumab	1	4	12+12	1	1	1	1	0	1(sn)	11	0	0	0	1	1	1	14	0	90	90
5387855	0	1974-07-14	2022-03-02	47.6658	0	1			0		1	1	40	1	1	0	4	2	1	0	0	0	70	3+	°	Antraciclina	Taxani	AC	Paclitaxel + Trastuzumab	1	4	12+12	1	2	1	4	1	1(sn)	16	1	0	0	1	1	0	67	1	0	0
5563194	1	1958-12-14	2022-04-14	63.3753	1	1			1		0	1	80	1	1	0	3	2	0	0	98	95	30	0/1+	°	Antraciclina	Taxani	EC	Paclitaxel	1	4	12	1	2	1	1	0	1(sn)	11	0	0	0	1	1	0	45	1	90	90
471043	1	1969-08-30	2022-08-10	52.9808	1	1			0		1	1	30	0	1	1	2	1	1	0	0	0	20	3+	°	Antraciclina	Taxani	AC	Docetaxel + Trastuzumab	1	4	4+4	1	2	1	1	0	1(sn)	17	1	2	1	1	1	0	4	0	0	0
5622990	0	1962-12-20	2022-08-26	59.7233	1	1			1		1	1	16	0	1	0	1c	1	1	0	0	0	65	3+	°	Antraciclina	Taxani	EC	Docetaxel + Trastuzumab + Pertuzumab	1	4	4+4	1	2	1	4	1	1(sn)	16	1	0	0	1	1	0	0	0	°	°
5489579	1	1963-04-16	2022-10-04	59.5096	1	1			0		1	1	15	0	1	1	1c	1	1	0	0	0	45	0/1+	°	Antraciclina	Taxani	AC	Paclitaxel	1	4	12	1	1	0	°	0	°	23	1	6	1	1	1	0	0	0	°	°
5560694	1	1973-01-29	2022-10-11	49.7315	0	1			1		1	1	36	1	1	0	2	1	1	0	90	40	10	2+	0	Antraciclina	Taxani	EC	Paclitaxel	1	4	12	1	1	1	1	0	1(sn)	9	0	0	0	1	1	0	17	1	95	25
5562712	1	1986-01-23	2022-11-02	36.8	0	0			1		1	1	30	0	1	1	2	1	0	0	0	0	70	0/1+	°	Antraciclina	Taxani	AC	Paclitaxel	1	4	12	1	2	0	°	0	°	15	1	0	0	1	1	0	57	1	0	0
5550020	0	1962-06-28	2022-11-08	60.4055	1	1			1		1	1	75	1	1	0	3	2	1	0	0	0	70	0/1+	°	Antraciclina	Taxani	AC	Paclitaxel	1	4	12	1	1	1	6	1	1(sn)	9	0	4	1	1	1	0	0	0	°	°
5608452	0	1972-09-28	2022-11-09	50.1479	0	0			1		1	1	40	1	1	0	2	1	1	0	98	98	28	3+	°	Antraciclina	Taxani	AC	Docetaxel + Trastuzumab	1	4	4+4	1	2	1	1	0	1(sn)	15	1	1	0	1	1	1	16	1	90	3
5542672	0	1979-03-19	2022-11-22	43.7096	0	0			1		1	1	40	1	1	0	2	1	1	0	0	0	80	0/1+	°	Antraciclina	Taxani	AC	Paclitaxel	1	4	12	1	1	0	°	0	°	12	0	8	1	1	1	0	12	0	0	0
10737687	1	1956-10-01	2022-11-23	66.189	1	1			1		1	1	18	0	1	1	1c	1	1	0	0	0	20	3+	°	Antraciclina	Taxani	AC	Docetaxel + Trastuzumab	1	4	4+4	1	2	0	°	0	°	33	1	0	0	1	1	0	0	0	°	°
5618468	0	1960-05-25	2023-01-19	62.6959	1	1			1		1	1	30	0	1	1	2	1	1	0	0	0	25	3+	°	Antraciclina	Taxani	AC	Paclitaxel	1	4	12	1	2	0	°	0	°	10	0	0	0	1	1	0	0	0	°	°
572207	1	1955-10-19	2023-03-07	67.4274	1	1			1		1	1	40	1	1	1	2	1	1	0	90	80	25	2+	0	Antraciclina	Taxani	AC	Docetaxel	1	4	4	1	2	0	°	0	°	17	1	5	1	1	1	1	45	1	90	75
5668043	0	1945-08-11	2023-04-11	77.7178	1	1			1		0	1	47	1	1	1	2	1	1	0	100	100	80	2+	0	Antraciclina	Taxani	AC	Paclitaxel	1	4	12	1	1	1	2	1	1(sn)	7	0	7	1	0	0	1	55	1	95	95
5807817	0	1972-10-24	2023-05-16	50.5918	0	1			1		1	1	20	0	1	1	1c	1	1	0	80	99	30	2+	1	Antraciclina	Taxani	AC	Docetaxel + Trastuzumab + Pertuzumab	1	4	4+4	1	1	1	3	1	1(sn)	18	1	2	1	1	1	0	0	0	98	0
1857022	1	1944-06-29	2023-05-19	78.9397	1	1			1		1	1	65	1	1	1	4	2	1	0	0	0	60	0/1+	°	Antraciclina	Taxani	EC	Paclitaxel + Pembrolizumab	1	4	12	1	2	0	°	0	°	11	0	11	1	1	1	1	48	1	0	0
5786512	0	1992-06-01	2023-05-26	31.0027	0	0			1		1	1	15	0	1	1	1c	1	1	0	0	0	40	3+	°	Antraciclina	Taxani	AC	Docetaxel + Trastuzumab	1	4	4+4	1	2	1	3	1	1(sn)	12	0	0	0	1	1	1	2	0	10	0
5671370	1	1971-10-15	2023-06-07	51.6795	0	1			1		1	1	60	1	1	0	3	2	1	0	0	0	70	0/1+	°	Antraciclina	Taxani	EC	Paclitaxel + Pembrolizumab	1	4	12	1	2	1	1	0	1(sn)	11	0	9	1	1	1	1	45	1	0	0
5688456	0	1944-06-21	2023-06-08	79.0164	1	1			1		1	1	31	0	1	1	2	1	1	1	0	0	45	0/1+	°	Taxani	Pembrolizumab	Paclitaxel	Pembrolizumab	0	12	12	1	1	1	2	1	1(sn)	6	0	0	0	1	1	1	3	0	0	0
5688827	0	1982-02-01	2023-06-15	41.3945	0	1			0		1	1	60	1	1	0	4	2	1	0	0	0	35	3+	°	Antraciclina	Taxani	AC	Docetaxel + Trastuzumab	1	4	4+4	1	2	0	°	0	°	10	0	0	0	1	1	0	3	0	0	0
5003922	1	1976-07-16	2023-07-05	47	0	0			1		1	1	16	0	1	0	1c	1	1	0	0	0	80	0/1+	°	Antraciclina	Taxani	EC	Paclitaxel + Pembrolizumab	1	4	12	1	1	0	°	0	°	8	0	0	0	1	1	0	0	0	°	°
5843327	0	1959-05-13	2023-07-14	64.2137	1	1			1		1	1	20	0	1	1	1c	1	1	0	99	10	40	0/1+	°	Antraciclina	Taxani	AC	Paclitaxel	1	2	12	1	1	1	2	1	1(sn)	5	0	0	0	1	1	1	15	1	95	2
9011372	1	1977-03-25	2023-08-03	46.389	0	0			1		1	1	27	0	1	0	2	1	1	0	95	95	35	2+	0	Antraciclina	Taxani	AC	Docetaxel	1	4	4	1	1	1	1	0	1(sn)	17	1	0	0	1	1	0	15	1	95	95
199951	1	1949-06-28	2023-08-03	74.1479	1	1			1		1	1	27	0	1	0	2	1	1	0	90	3	30	0/1+	°	Antraciclina	Taxani	EC	Docetaxel	1	4	4	1	1	1	3	1	1(sn)	6	0	4	1	1	1	0	6	0	70	30
5183807	1	1979-08-14	2023-08-22	44.0521	0	0			1		1	1	31	0	1	1	2	1	1	0	65	60	55	0/1+	°	Antraciclina	Taxani	AC	Docetaxel	1	4	4	1	2	1	3	1	1(sn)	13	1	4	1	1	1	0	31	1	85	20
2073490	0	1973-09-16	2023-08-25	49.9726	0	1			1		1	1	18	0	1	1	1c	1	1	0	85	85	35	0/1+	°	Antraciclina	Taxani	EC	Paclitaxel	1	4	12	1	2	1	1	0	1(sn)	20	1	7	1	1	1	1	22	1	95	35
5728041	0	1980-08-17	2023-08-25	43.0493	0	0			1		1	1	45	1	1	1	2	1	1	0	10	0	30	2+	0	Antraciclina	Taxani	EC	Paclitaxel + Pembrolizumab	1	4	12	1	2	0	°	0	°	13	1	8	1	1	1	1	9	0	20	0
5756051	1	1985-12-03	2023-09-06	37.7836	0	0			0		1	1	30	0	1	1	2	1	0	0	0	0	60	0/1+	°	Antraciclina	Taxani	EC	Paclitaxel + Pembrolizumab	1	4	12	1	1	1	1	0	1(sn)	8	0	0	0	1	1	0	32	1	0	0
1678848	1	1992-02-14	2023-09-07	31.5836	0	0			1		1	1	40	1	1	1	2	1	1	0	0	0	35	2+	1	Antraciclina	Taxani	AC	Docetaxel + Trastuzumab	1	4	4+4	1	2	1	1	0	1(sn)	19	1	3	1	1	1	1	22	1	0	0
5731654	0	1954-12-02	2023-09-12	68.8247	1	1			1		1	1	45	1	1	0	4	2	1	0	70	30	30	3+	°	Antraciclina	Taxani	AC	Docetaxel + Trastuzumab + Pertuzumab	1	4	4+4	1	1	0	°	0	°	3	0	0	0	1	1	0	0	0	°	°
5754622	0	1963-08-02	2023-09-29	60.2	1	1			1		1	1	30	0	1	1	2	1	1	0	70	10	70	0/1+	°	Antraciclina	Taxani	AC	Paclitaxel	1	4	12	1	1	0	°	0	°	7	0	6	1	1	1	0	30	1	90	0
5761185	1	1968-07-17	2023-10-19	55.2932	1	1			1		1	1	40	1	1	0	4	2	1	0	0	0	30	0/1+	°	Antraciclina	Taxani	EC	Paclitaxel + Pembrolizumab	1	4	12	1	2	1	1	0	1(sn)	9	0	0	0	1	1	0	27	1	0	0
5752958	1	1951-04-06	2023-11-10	72.6466	1	1			1		1	1	40	1	1	1	4	2	1	0	90	75	30	0/1+	°	Antraciclina	Taxani	EC	Docetaxel	1	4	4	1	1	0	°	0	°	9	0	4	1	1	1	0	12	0	90	85
5803429	0	1951-09-03	2023-11-28	72.2849	1	1			1		1	1	30	0	1	1	2	1	1	0	90	10	25	0/1+	°	Antraciclina	Taxani	AC	Docetaxel	1	4	4	1	1	1	1	0	1(sn)	11	0	0	0	1	1	0	15	1	90	0
1630237	1	1977-07-19	2023-12-05	46.411	0	1			1		1	1	25	0	1	1	2	1	1	0	30	30	10	2+	1	Antraciclina	Taxani	AC	Paclitaxel + Trastuzumab	1	4	12+12	1	1	1	3	1	1(sn)	10	0	3	1	1	1	1	21	1	30	20
5798372	1	1975-04-12	2023-12-15	48.7096	0	1			0		1	1	90	1	1	1	4	2	1	0	0	0	60	3+	°	Antraciclina	Taxani	AC	Docetaxel + Trastuzumab	1	4	4+4	1	1	0	°	0	°	3	0	0	0	4	0	0	0	0	°	°
				51.7014		158			180		102	105	32		189				241																	1			12		1				85	13.5
[truncated: 32 more columns]

## Sheet: estrazione
			FU, DATEFU, DISTMET, DATEDISTMET, DISTMETSKEL, DISTMETLUNG, DISTMETLIVE, DISTMETSNC, DISTMETOTH, DISTMETOTHSITE, B01, B02, B03, D06, D15, D27, D30, D31, D38, D39, D40, D42, D44, D46, D48, D49, D51, D52, D56, D57, PET, PET_LN, D60, D61, D62, D68, D69, D69A, D71, D71A, D72, D73, D74, D76, E03, E06, E15, E28, G01, P01, I01, I08, I11, I13, I14, I16, I18, I20, I21, I23, I24, I25, I27, I30, I31, I42, I…
			(((NOT (M01='2') OR M01 IS NULL)) AND (M01='1')) AND (M01='1')
			casi neoadiuvanti in db, con diagnostica, profilo biologico pre e post, follow up, ricedute emetastasi.
